# Supplementary material for: Inhibition of Cyclin-Dependent Kinases 8/19 Restricts Bacterial and Virus-Induced Inflammatory Responses in Monocytes
Source: Viruses. 2023 May 31;15(6):1292. doi: 10.3390/v15061292 (PMC10305654; doi:10.3390/v15061292)
Supplement: Supplementary file 1 [file viruses-15-01292-s001.zip]

Archive with 1 entries (1 files):
- viruses-2362221-supplementary.pdf
